# Supplementary material for: In Situ Synthesis of Bi2MoO6/Bi2SiO5 Heterojunction for Efficient Degrading of Persistent Pollutants
Source: Materials (Basel). 2023 May 10;16(10):3631. doi: 10.3390/ma16103631 (PMC10223800; doi:10.3390/ma16103631)
Supplement: Supplementary file 1 [file materials-16-03631-s001.zip]

Archive with 1 entries (1 files):
- materials-2332564-supplementary.pdf
